# Supplementary material for: Group-specific expressions of co-feeding tolerance in bonobos and chimpanzees preclude dichotomous species generalizations
Source: iScience. 2023 Nov 23;26(12):108528. doi: 10.1016/j.isci.2023.108528 (PMC10746535; doi:10.1016/j.isci.2023.108528)
Supplement: Table S3. Study subjects including demographics and group identity, related to STAR methods [file mmc2.xlsx]

## Sheet: Sheet1
Table S3 (related to STAR methods). Study subjects including demographics and group identity.
Name	Group	Species	Sex	Age*
Arnold	Antwerpen	Chimpanzee	Male	40
Nancy	Antwerpen	Chimpanzee	Female	39
Chita	Antwerpen	Chimpanzee	Male	36
Maaike	Antwerpen	Chimpanzee	Female	35
Kitoto	Antwerpen	Chimpanzee	Female	35
Lomela	Antwerpen	Chimpanzee	Female	29
Jamie	Antwerpen	Chimpanzee	Male	29
Siri	Antwerpen	Chimpanzee	Female	27
Tambuzi	Antwerpen	Chimpanzee	Male	26
Tuma	Antwerpen	Chimpanzee	Male	26
Marlies	Beekse bergen 1	Chimpanzee	Female	37
Socrates	Beekse bergen 1	Chimpanzee	Male	37
Lenny	Beekse bergen 1	Chimpanzee	Female	36
Centa	Beekse bergen 1	Chimpanzee	Female	35
Lukani	Beekse bergen 1	Chimpanzee	Male	30
Nadine	Beekse bergen 1	Chimpanzee	Female	28
Joke	Beekse bergen 1	Chimpanzee	Female	22
Daan	Beekse bergen 1	Chimpanzee	Male	21
Wouter	Beekse bergen 1	Chimpanzee	Male	18
Julian	Beekse bergen 1	Chimpanzee	Male	9
Jozi	Beekse bergen 1	Chimpanzee	Female	8
Lilly	Beekse bergen 1	Chimpanzee	Female	3
Anne clara	Beekse bergen 2	Chimpanzee	Female	38
Dennis	Beekse bergen 2	Chimpanzee	Male	34
Linda	Beekse bergen 2	Chimpanzee	Female	33
Gert-jan	Beekse bergen 2	Chimpanzee	Male	23
Michelle	Beekse bergen 2	Chimpanzee	Female	22
Marijke	Beekse bergen 2	Chimpanzee	Female	21
Pepa	Beekse bergen 2	Chimpanzee	Female	19
Wakili	Beekse bergen 2	Chimpanzee	Male	19
Martje	Beekse bergen 2	Chimpanzee	Female	18
Sanne	Beekse bergen 2	Chimpanzee	Male	15
Stephan	Beekse bergen 2	Chimpanzee	Male	10
Inosha	Beekse bergen 2	Chimpanzee	Female	4
Pal	Cwot1	Chimpanzee	Male	39
Booboo	Cwot1	Chimpanzee	Male	38
Girly	Cwot1	Chimpanzee	Female	38
Tobar	Cwot1	Chimpanzee	Male	38
Rita	Cwot1	Chimpanzee	Female	37
Ingrid	Cwot1	Chimpanzee	Female	29
Brenda	Cwot1	Chimpanzee	Female	24
Genny	Cwot1	Chimpanzee	Female	23
Renate	Cwot1	Chimpanzee	Female	23
Bob	Cwot1	Chimpanzee	Male	18
Gerard	Cwot1	Chimpanzee	Male	17
Ilse	Cwot1	Chimpanzee	Female	17
Regina	Cwot1	Chimpanzee	Female	14
Rusty	Cwot1	Chimpanzee	Male	13
Chrissie	Cwot1	Chimpanzee	Female	13
Innocentia	Cwot1	Chimpanzee	Female	13
Bj	Cwot1	Chimpanzee	Female	12
Gonzaga	Cwot1	Chimpanzee	Female	12
Irene	Cwot1	Chimpanzee	Female	7
Rachel	Cwot1	Chimpanzee	Female	7
Ian	Cwot1	Chimpanzee	Male	4
Ida	Cwot1	Chimpanzee	Female	3
Noel	Cwot2	Chimpanzee	Female	43
Coco	Cwot2	Chimpanzee	Female	35
Little jane	Cwot2	Chimpanzee	Female	34
Maggie	Cwot2	Chimpanzee	Female	34
Misha	Cwot2	Chimpanzee	Female	32
Dora	Cwot2	Chimpanzee	Female	31
Pan	Cwot2	Chimpanzee	Male	31
Pippa	Cwot2	Chimpanzee	Female	31
Trixie	Cwot2	Chimpanzee	Female	30
Zsabu	Cwot2	Chimpanzee	Male	30
Diana	Cwot2	Chimpanzee	Female	29
Masya	Cwot2	Chimpanzee	Female	29
Violet	Cwot2	Chimpanzee	Female	29
Little judy	Cwot2	Chimpanzee	Female	24
Dolly	Cwot2	Chimpanzee	Female	23
Carol	Cwot2	Chimpanzee	Female	23
Nikkie	Cwot2	Chimpanzee	Female	22
Mikey	Cwot2	Chimpanzee	Male	22
Tess	Cwot2	Chimpanzee	Female	22
Tilly	Cwot2	Chimpanzee	Female	18
Maxine	Cwot2	Chimpanzee	Female	18
David	Cwot2	Chimpanzee	Male	18
Debbie	Cwot2	Chimpanzee	Female	18
Claire	Cwot2	Chimpanzee	Female	17
Doug	Cwot2	Chimpanzee	Male	16
Nina	Cwot2	Chimpanzee	Female	16
Vis	Cwot2	Chimpanzee	Male	15
Daisey	Cwot2	Chimpanzee	Female	15
Long john	Cwot2	Chimpanzee	Male	13
Max	Cwot2	Chimpanzee	Male	13
Moyo	Cwot2	Chimpanzee	Male	12
Diz	Cwot2	Chimpanzee	Female	12
Little jones	Cwot2	Chimpanzee	Male	8
Martin	Cwot2	Chimpanzee	Male	7
Danny	Cwot2	Chimpanzee	Male	7
Little jacky	Cwot2	Chimpanzee	Male	7
May	Cwot2	Chimpanzee	Female	7
Chitalu	Cwot2	Chimpanzee	Female	4
Tom	Cwot2	Chimpanzee	Male	4
Tina	Cwot2	Chimpanzee	Female	4
Don	Cwot2	Chimpanzee	Male	4
Mumba	Cwot2	Chimpanzee	Male	3
Buffy	Cwot3	Chimpanzee	Female	34
Clement	Cwot3	Chimpanzee	Male	26
Brian	Cwot3	Chimpanzee	Male	25
Barbie	Cwot3	Chimpanzee	Female	24
E.t.	Cwot3	Chimpanzee	Female	24
Roxy	Cwot3	Chimpanzee	Female	24
Bussie	Cwot3	Chimpanzee	Male	15
Bruce	Cwot3	Chimpanzee	Male	9
Lods	Cwot3	Chimpanzee	Female	9
Brent	Cwot3	Chimpanzee	Female	5
Nicky	Cwot4	Chimpanzee	Male	28
Bobby	Cwot4	Chimpanzee	Male	26
Sinkie	Cwot4	Chimpanzee	Male	25
Kambo	Cwot4	Chimpanzee	Female	23
Kathy	Cwot4	Chimpanzee	Female	20
Val	Cwot4	Chimpanzee	Male	19
Commander	Cwot4	Chimpanzee	Male	18
Kit	Cwot4	Chimpanzee	Male	14
Jack	Cwot4	Chimpanzee	Male	11
Leila	Cwot4	Chimpanzee	Female	8
Ken	Cwot4	Chimpanzee	Male	8
Jewel	Cwot4	Chimpanzee	Male	6
Zomi	Frankfurt1	Bonobo	Female	20
Mixi	Frankfurt1	Bonobo	Female	17
Bashira	Frankfurt1	Bonobo	Female	12
Nyota ii	Frankfurt1	Bonobo	Male	11
Panisco	Frankfurt1	Bonobo	Male	9
Sambo	Frankfurt1	Bonobo	Male	6
Margrit	Frankfurt2	Bonobo	Female	67
Natalie	Frankfurt2	Bonobo	Female	54
Kamiti	Frankfurt2	Bonobo	Female	31
Heri	Frankfurt2	Bonobo	Male	17
Nayembi	Frankfurt2	Bonobo	Female	12
Hanna	Frankfurt2	Bonobo	Female	11
Joey	Leipzig	Bonobo	Male	37
Jasongo	Leipzig	Bonobo	Male	28
Kuno	Leipzig	Bonobo	Male	22
Yasa	Leipzig	Bonobo	Female	21
Lexi	Leipzig	Bonobo	Female	19
Luiza	Leipzig	Bonobo	Female	13
Gemena	Leipzig	Bonobo	Female	13
Kasai_ii	Leipzig	Bonobo	Male	5
Yaro	Leipzig	Bonobo	Male	5
Robert	Leipzig 1	Chimpanzee	Male	43
Fraukje	Leipzig 1	Chimpanzee	Female	42
Corry	Leipzig 1	Chimpanzee	Female	42
Riet	Leipzig 1	Chimpanzee	Female	41
Natascha	Leipzig 1	Chimpanzee	Female	38
Dorien	Leipzig 1	Chimpanzee	Female	38
Maja	Leipzig 1	Chimpanzee	Female	32
Sandra	Leipzig 1	Chimpanzee	Female	25
Frodo	Leipzig 1	Chimpanzee	Male	25
Swela	Leipzig 1	Chimpanzee	Female	23
Bambari	Leipzig 1	Chimpanzee	Female	18
Lome	Leipzig 1	Chimpanzee	Male	17
Tai	Leipzig 1	Chimpanzee	Female	16
Kisha	Leipzig 1	Chimpanzee	Female	14
Lobo	Leipzig 1	Chimpanzee	Male	14
Azibo	Leipzig 1	Chimpanzee	Male	4
Ohini	Leipzig 1	Chimpanzee	Male	3
Jeudi	Leipzig 2	Chimpanzee	Female	52
Frederike	Leipzig 2	Chimpanzee	Female	44
Daza	Leipzig 2	Chimpanzee	Female	32
Hope	Leipzig 2	Chimpanzee	Female	28
Zira	Leipzig 2	Chimpanzee	Female	21
Alex	Leipzig 2	Chimpanzee	Male	17
Manono	Lola1	Bonobo	Male	24
Opala	Lola1	Bonobo	Female	23
Semendwa	Lola1	Bonobo	Female	22
Salonga	Lola1	Bonobo	Female	21
Bandundu	Lola1	Bonobo	Female	21
Kikwit	Lola1	Bonobo	Male	20
Matadi	Lola1	Bonobo	Male	18
Katako	Lola1	Bonobo	Female	14
Elikya ya Lola	Lola1	Bonobo	Female	13
Waka	Lola1	Bonobo	Female	13
Pole ya Lola	Lola1	Bonobo	Male	13
Oshwe	Lola1	Bonobo	Male	11
Kinzia	Lola1	Bonobo	Female	8
Ndjili	Lola1	Bonobo	Female	8
Lopori	Lola1	Bonobo	Male	8
Lubi	Lola1	Bonobo	Female	7
Kinsele	Lola1	Bonobo	Male	7
Moseka ya Lola	Lola1	Bonobo	Female	6
Lalia	Lola1	Bonobo	Female	6
Bikoro	Lola1	Bonobo	Male	5
Kitoko	Lola1	Bonobo	Female	3
Keza	Lola2	Bonobo	Male	30
Kalina	Lola2	Bonobo	Female	20
Dilolo	Lola2	Bonobo	Male	17
Maniema	Lola2	Bonobo	Male	16
Eleke	Lola2	Bonobo	Male	15
Mabali	Lola2	Bonobo	Male	15
Malaïka ya Lola	Lola2	Bonobo	Female	11
Baraka ya Lola	Lola2	Bonobo	Female	3
Bombo	Lola2	Bonobo	Male	10
Boma	Lola2	Bonobo	Female	9
Garamba	Lola2	Bonobo	Male	9
Singi	Lola2	Bonobo	Male	9
Minova	Lola2	Bonobo	Female	8
Liyaka ya Lola	Lola2	Bonobo	Female	8
Kimya ya Lola	Lola2	Bonobo	Female	8
Bolingo ya Lola	Lola2	Bonobo	Male	8
Nyota ya Lola	Lola2	Bonobo	Female	7
Makali	Lola3	Bonobo	Male	35
Tshilomba	Lola3	Bonobo	Female	35
Isiro	Lola3	Bonobo	Female	21
Boende	Lola3	Bonobo	Male	18
Fizi	Lola3	Bonobo	Male	18
Likasi	Lola3	Bonobo	Female	17
Kinshasa	Lola3	Bonobo	Female	14
Chibombo	Lola3	Bonobo	Male	13
Moyi ya Lola	Lola3	Bonobo	Male	11
Lomako	Lola3	Bonobo	Male	11
Sanza ya Lola	Lola3	Bonobo	Female	8
Elonga ya Lola	Lola3	Bonobo	Female	6
Minzoto ya Lola	Lola3	Bonobo	Male	4
Mobondisi ya Lola	Lola3	Bonobo	Female	3
Hortense	Planckendael	Bonobo	Female	40
Banya	Planckendael	Bonobo	Female	28
Vifijo	Planckendael	Bonobo	Male	24
Djanoa	Planckendael	Bonobo	Female	23
Zamba	Planckendael	Bonobo	Male	20
Busira	Planckendael	Bonobo	Female	14
Kianga	Planckendael	Bonobo	Female	13
Habari	Planckendael	Bonobo	Male	12
Nayoki	Planckendael	Bonobo	Female	6
* At the time of the study
# Unknown
